# Supplementary material for: Goodness of fit to a mathematical model for Drosophila sleep behavior is reduced in hyposomnolent mutants
Source: PeerJ. 2016 Jan 4;4:e1533. doi: 10.7717/peerj.1533 (PMC4800425; doi:10.7717/peerj.1533)
Supplement: Supplemental Information 5 — Each row corresponds to an individual animal. [file peerj-04-1533-s005.xlsx]

## Sheet: Sheet1
Data bin size (min)		1
Bin size for plots (min)		30
ZT/CT0		1500
One day equals
Fly health filter		off
Select individual flies?		no
Sleep definition (min)		5
Days included		2
Groups		1
Group		1
Total animals		32
Healthy animals		28
														day 1	day 2	day 1	day 2	day 1	day 2	day 1	day 2	day 1	day 2	day 1	day 2	day 1	day 2	day 1	day 2	day 1	day 2	day 1	day 2	day 1	day 2	day 1	day 2		Fraction of sleep bouts in					Fraction of wake bouts in
Line name	Filename	Tube number	Health value	Cont/exp	Period (periodogram)	Rhythm strength (fft)	Period (autocorrelogram)	Power (autocorrelogram)	Daily active time	Daily sleep time	Daily activity	Peak activity	Activity/waking min	Brief awakenings (ZT/CT0-12)		Brief awakenings (ZT/CT12-24)		Active time (ZT/CT0-12)		Active time (ZT/CT12-24)		Sleep time (ZT/CT0-12)		Sleep time (ZT/CT12-24)		Activity bout length (ZT/CT0-12)		Activity bout length (ZT/CT12-24)		Sleep bout length (ZT/CT0-12)		Sleep bout length (ZT/CT12-24)		Sleep bouts (ZT/CT0-12)		Sleep bouts (ZT/CT12-24)		sleep latency at ZT/CT12 (min)	<= 5 min bouts	5-15 min bouts	15-50 min bouts	50-150 min bouts	> 150 min bouts	.5-5 min bouts	5-15 min bouts	15-50 min bouts	50-150 min bouts	> 150 min bouts	scs
	RunJ222a1CtM035C01.txt	1	5	control					1066	375	3643	206	3.42	5	7	2	6	469	544	522	596	251	176	198	124	15.1	24.5	32.2	29.8	8.2	7	13.9	7.1	30	23	14	17	53.5	0.21	0.69	0.1	0	0	0.25	0.41	0.25	0.07	0.02	0.5
	RunJ222a1CtM035C02.txt	2	5	control					1131	310	3966	241	3.51	5	10	0	0	422	426	701	712	298	294	19	8	24.5	19.3	117.9	100.3	16	11.6	10	9.9	19	25	2	1	307.5	0.11	0.64	0.26	0	0	0.31	0.4	0.17	0.02	0.1	1.1
	RunJ222a1CtM035C03.txt	3	5	control					1195	245	4089	176	3.42	1	4	0	7	616	672	635	467	104	48	85	253	53.2	68.4	70.2	25.9	11.7	7.5	10.6	15.9	9	6	8	16	53	0.1	0.64	0.26	0	0	0.15	0.12	0.5	0.15	0.07	1.2
	RunJ222a1CtM035C04.txt	4	5	control					1178	263	5689	222	4.83	0	3	0	0	564	625	480	686	156	95	240	34	37.7	39.7	55.5	81.1	10.7	7.9	30	7.5	14	12	8	4	63.5	0.11	0.71	0.16	0.03	0	0.08	0.21	0.44	0.15	0.13	1.4
	RunJ222a1CtM035C05.txt	5	5	control					1156	284	4338	268	3.75	2	2	1	2	534	546	586	646	186	174	134	74	26.7	38.3	52.9	52	9.5	13.1	15	10.7	19	13	9	7	41	0.17	0.67	0.15	0.02	0	0.24	0.31	0.29	0.08	0.08	1
	RunJ222a1CtM035C06.txt	6	5	control					1353	88	7111	263	5.26	0	0	0	0	640	666	687	712	80	54	33	8	49.2	65.2	92.7	109	7.3	6.9	10	9.9	11	8	3	1	149.5	0.3	0.7	0	0	0	0	0.24	0.4	0.12	0.24	0.2
	RunJ222a1CtM035C07.txt	7	5	control					1309	131	6210	228	4.74	1	2	0	1	604	600	713	701	116	120	7	19	50.7	33.8	113.2	96	11.5	7.7	5	5	10	15	1	3	217	0.1	0.79	0.1	0	0	0.06	0.32	0.32	0.13	0.16	0.7
	RunJ222a1CtM035C08.txt	8	5	control					1195	246	3915	158	3.28	2	10	0	3	526	531	674	658	194	189	46	62	35.9	23.2	113.6	67.4	13.2	8.3	15	8.6	14	21	3	7	148	0.13	0.69	0.16	0.02	0	0.13	0.3	0.35	0.13	0.09	1
	RunJ222a1CtM035C09.txt	9	5	control					1108	332	4924	223	4.44	3	3	0	2	512	479	643	582	208	241	77	138	32.8	27.2	102.2	42.9	14	14.1	24.9	12.7	15	17	3	11	64.5	0.09	0.61	0.3	0	0	0.17	0.34	0.3	0.13	0.06	1.3
	RunJ222a1CtM035C10.txt	10	5	control					1232	209	4368	195	3.55	3	7	0	3	540	548	699	676	180	172	21	44	34.6	27.5	123.8	78	11.3	9.7	19.8	15	15	18	1	3	112	0.22	0.54	0.24	0	0	0.05	0.41	0.38	0.03	0.13	0.8
	RunJ222a1CtM035C11.txt	11	5	control					1076	365	3786	163	3.52	1	1	0	1	625	596	377	553	95	124	343	167	69.3	49.5	35.1	53.9	13.6	12.4	43.1	24.3	7	10.1	7.9	7	113	0.12	0.56	0.25	0.03	0.03	0.12	0.3	0.27	0.15	0.15	3.3
	RunJ222a1CtM035C12.txt	12	5	control					1014	427	4472	194	4.41	7	1	1	0	465	414	538	610	255	306	182	110	23.2	19.6	80.7	71.6	11.4	13.5	59.8	27.4	22	23	3	4	174.5	0.17	0.65	0.12	0.04	0.02	0.19	0.53	0.15	0.02	0.11	2.1
	RunJ222a1CtM035C13.txt	13	5	control					1347	94	6366	204	4.73	1	0	0	0	668	615	707	703	52	105	13	17	75	52.1	103.3	83.6	11	11	7.5	5	5	10	2	3	111	0.1	0.8	0.1	0	0	0.05	0.14	0.32	0.18	0.32	0.4
	RunJ222a1CtM035C14.txt	14	5	control					975	465	4294	195	4.4	2	8	1	0	487	467	420	576	233	253	300	144	26.5	18.5	60.5	49.3	13.8	11.6	42.8	16.1	17	22	7	9	74.5	0.09	0.56	0.29	0.05	0	0.34	0.27	0.21	0.09	0.09	2.1
	RunJ222a1CtM035C15.txt	15	5	control					1057	383	3948	208	3.73	1	3	3	0	533	530	500	551	187	190	220	169	31.2	28.7	30.2	36.9	10.9	11.9	13.7	12.7	17	16	16	13	67.5	0.16	0.61	0.23	0	0	0.13	0.3	0.38	0.16	0.03	1.3
	RunJ222a1CtM035C16.txt	16	5	control					1212	228	5842	232	4.82	1	1	0	0	510	501	720	693	210	219	0	27	30.9	35.3	131.9	96	13.1	20	0	12.4	16	11	0	2	421.5	0.07	0.52	0.38	0.03	0	0.13	0.42	0.29	0	0.16	1.5
	RunJ222a1CtM035C17.txt	17	5	control					1091	350	3097	174	2.84	1	3	3	5	586	532	574	489	134	188	146	231	29.9	22.9	46.5	21.2	6.9	8.8	12.1	10	18	21	12	22	16	0.19	0.68	0.12	0	0	0.22	0.3	0.31	0.14	0.04	0.6
	RunJ222a1CtM035C19.txt	19	5	control					995	445	3708	172	3.72	2	6	0	0	406	425	535	625	314	295	185	95	16.7	17	77.1	60.6	12.8	12	44.9	15	25	25	4	6	51.5	0.15	0.58	0.22	0.05	0	0.25	0.48	0.2	0.05	0.03	1.6
	RunJ222a1CtM035C20.txt	20	5	control					1090	350	4089	236	3.75	1	4	0	2	621	451	542	566	99	269	178	154	43.3	20.7	46.6	61.5	7.3	12.9	19.4	22.1	13	21	9	7	48	0.16	0.58	0.24	0.02	0	0.31	0.25	0.2	0.16	0.08	1.3
	RunJ222a1CtM035C21.txt	21	5	control					1096	345	3696	182	3.37	2	3	1	0	567	441	638	545	153	279	82	175	36.7	25.3	110	69.8	10	17.2	39.8	43.6	15	16	2	4	95.5	0.14	0.54	0.24	0.08	0	0.08	0.24	0.45	0.13	0.11	2.1
	RunJ222a1CtM035C23.txt	23	5	control					1142	298	4731	188	4.14	0	13	0	0	498	377	720	689	222	343	0	31	36.5	21	131.9	86.3	16.1	17.2	0	10	14	20	0	3	431.5	0.08	0.51	0.41	0	0	0.15	0.38	0.26	0.1	0.1	1.8
	RunJ222a1CtM035C24.txt	24	5	control					1029	411	3633	174	3.53	1	2	1	1	498	489	571	499	222	231	149	221	29.6	25.2	73	75.2	12.9	13	36.2	37.4	17	18	4	6	47.5	0.09	0.58	0.24	0.09	0	0.04	0.28	0.41	0.22	0.04	2.2
	RunJ222a1CtM035C26.txt	26	5	control					1063	377	3336	132	3.14	0	2	0	5	521	525	516	564	199	195	204	156	25.2	18	46.2	37.2	9.5	8	17.7	12.5	21	23.4	11	12.6	40	0.13	0.69	0.18	0	0	0.09	0.42	0.36	0.1	0.03	0.9
	RunJ222a1CtM035C28.txt	28	5	control					681	759	2789	179	4.1	12	1	4	6	394	337	294	337	326	383	426	383	17	18.1	29.5	24.8	13.3	18.7	43	38	24	20	10	10	63.5	0.08	0.41	0.41	0.11	0	0.22	0.42	0.23	0.11	0.02	2.8
	RunJ222a1CtM035C29.txt	29	5	control					951	490	3094	159	3.26	3	2	1	5	557	431	556	357	163	289	164	363	29.9	22.2	42.7	23.3	8.9	14.5	14.5	25	19	19	11	14	38	0.17	0.49	0.29	0.05	0	0.17	0.31	0.37	0.12	0.02	2
	RunJ222a1CtM035C30.txt	30	5	control					1201	239	3749	136	3.12	2	3	0	0	588	542	631	641	132	178	89	79	40.8	37.3	115.8	103.3	10	12.5	89.1	39.8	13	14	1	2	83.5	0.07	0.67	0.2	0.07	0	0.1	0.06	0.58	0.13	0.13	1.6
	RunJ222a1CtM035C31.txt	31	5	control					1105	335	4273	244	3.87	1	2	0	3	582	489	545	594	138	231	175	126	37.2	23.6	76.7	52.4	8.7	13.5	21.2	11.5	15	17	8	10	13.5	0.08	0.62	0.3	0	0	0.02	0.24	0.43	0.29	0.02	1.1
	RunJ222a1CtM035C32.txt	32	5	control					717	724	2832	204	3.95	3	5	4	5	449	371	333	280	271	349	387	440	22.7	14.9	45.1	39.2	12.9	16.5	54.2	66.4	21	21.3	7	6.7	57.5	0.07	0.48	0.29	0.16	0	0	0.54	0.33	0.11	0.02	3.4
	RunJ222a1CtM035C18.txt	18	-2	control
	RunJ222a1CtM035C22.txt	22	-2	control
	RunJ222a1CtM035C25.txt	25	-2	control
	RunJ222a1CtM035C27.txt	27	-2	control
