# Supplementary material for: Goodness of fit to a mathematical model for Drosophila sleep behavior is reduced in hyposomnolent mutants
Source: PeerJ. 2016 Jan 4;4:e1533. doi: 10.7717/peerj.1533 (PMC4800425; doi:10.7717/peerj.1533)
Supplement: Supplemental Information 7 — Deprivation occurred on night 4; rebound occurred on day 5. Rows 18-37 correspond to control; rows 45–64 correspond to insomniac. [file peerj-04-1533-s007.xlsx]

## Sheet: Sheet1
Data bin size (min)		1
Bin size for plots (min)		30
ZT/CT0		900
One day equals
Fly health filter		off
Select individual flies?		no
Sleep definition (min)		5
Days included		6
Groups		2
Group		1
Total animals		20
Healthy animals		7
														day 1	day 2	day 3	day 4	day 5	day 6	day 1	day 2	day 3	day 4	day 5	day 6	day 1	day 2	day 3	day 4	day 5	day 6	day 1	day 2	day 3	day 4	day 5	day 6	day 1	day 2	day 3	day 4	day 5	day 6	day 1	day 2	day 3	day 4	day 5	day 6
Line name	Filename	Tube number	Health value	Cont/exp	Period (periodogram)	Rhythm strength (fft)	Period (autocorrelogram)	Power (autocorrelogram)	Daily active time	Daily sleep time	Daily activity	Peak activity	Activity/waking min	Brief awakenings (ZT/CT0-12)						Brief awakenings (ZT/CT12-24)						Active time (ZT/CT0-12)						Active time (ZT/CT12-24)						Sleep time (ZT/CT0-12)						Sleep time (ZT/CT12-24)
	July15M004C03.txt	3	5	control	29	0.113	(( 28 ))	(( -0.07 ))	839	601	1382	208	1.65	17	14	16	18	10	28	7	9	18	0	21	2	309	331	375	417	340	587	246	504	402	658	591	276	411	389	345	303	380	133	474	216	318	62	129	444
	July15M004C04.txt	4	5	control	29	0.112	(( 28 ))	(( -0.05 ))	786	654	1752	252	2.23	20	6	5	7	0	47	7	11	7	0	16	13	365	402	401	442	239	442	362	330	435	720	293	286	355	318	319	278	481	278	358	390	285	0	427	434
	July15M004C05.txt	5	5	control	29	0.087	(( 28 ))	(( -0.1 ))	434	1006	1395	254	3.21	1	4	6	0	3	5	9	0	1	0	3	3	165	198	220	211	204	275	191	80	130	720	78	134	555	522	500	509	516	445	529	640	590	0	642	586
	July15M004C06.txt	6	5	control	29	0.048	(( 28 ))	(( -0.19 ))	601	839	1675	265	2.79	13	10	26	12	3	5	6	0	5	0	5	0	305	400	483	356	207	386	129	105	172	720	215	130	415	320	237	364	513	334	591	615	548	0	505	590
	July15M004C07.txt	7	5	control	(( 29 ))	0.102	(( 26 ))	(( 0.04 ))	718	722	1353	244	1.89	17	11	25	20	8	31	7	6	4	3	17	60	285	503	402	372	194	311	251	465	167	718	294	345	435	217	318	348	526	409	469	255	553	2	426	375
	July15M004C08.txt	8	5	control	29	0.067	(( 20 ))	(( -0.13 ))	505	935	1457	287	2.88	21	8	3	13	4	12	7	3	2	0	3	0	212	251	308	404	215	353	111	136	115	720	126	80	508	469	412	316	505	367	609	584	605	0	594	640
	July15M004C09.txt	9	5	control	29	0.048	(( 28 ))	(( -0.13 ))	500	940	1218	226	2.43	32	16	33	38	11	25	4	2	17	0	1	5	277	342	300	356	176	260	71	100	219	720	72	108	443	378	420	364	544	460	649	620	501	0	648	612
	July15M004C01.txt	1	-2	control
	July15M004C02.txt	2	-2	control
	July15M004C10.txt	10	-2	control
	July15M005C01.txt	11	-2	control
	July15M005C02.txt	12	-2	control
	July15M005C03.txt	13	-2	control
	July15M005C04.txt	14	-2	control
	July15M005C05.txt	15	-2	control
	July15M005C06.txt	16	-2	control
	July15M005C07.txt	17	-2	control
	July15M005C08.txt	18	-2	control
	July15M005C09.txt	19	-2	control
	July15M005C10.txt	20	-2	control
Group		2
Total animals		20
Healthy animals		9
														day 1	day 2	day 3	day 4	day 5	day 6	day 1	day 2	day 3	day 4	day 5	day 6	day 1	day 2	day 3	day 4	day 5	day 6	day 1	day 2	day 3	day 4	day 5	day 6	day 1	day 2	day 3	day 4	day 5	day 6	day 1	day 2	day 3	day 4	day 5	day 6
Line name	Filename	Tube number	Health value	Cont/exp	Period (periodogram)	Rhythm strength (fft)	Period (autocorrelogram)	Power (autocorrelogram)	Daily active time	Daily sleep time	Daily activity	Peak activity	Activity/waking min	Brief awakenings (ZT/CT0-12)						Brief awakenings (ZT/CT12-24)						Active time (ZT/CT0-12)						Active time (ZT/CT12-24)						Sleep time (ZT/CT0-12)						Sleep time (ZT/CT12-24)
	July15M004C24.txt	2	5	experimental	29	0.078	(( 28 ))	(( -0.07 ))	538	902	2043	313	3.8	3	3	2	1	2	3	22	2	4	0	10	0	275	292	284	357	195	304	250	162	134	720	173	80	445	428	436	363	525	416	470	558	586	0	547	640
	July15M004C25.txt	3	5	experimental	29	0.101	(( 27 ))	(( -0.05 ))	578	862	1566	250	2.71	13	8	3	1	1	13	6	3	4	0	2	4	263	342	297	350	150	227	224	295	245	720	179	178	457	378	423	370	570	493	496	425	475	0	541	542
	July15M004C26.txt	4	5	experimental	29	0.017	(( 27.8 ))	(( -0.1 ))	477	963	920	139	1.93	14	17	14	18	6	5	6	15	7	0	11	1	329	289	246	286	183	279	95	143	69	703	111	132	391	431	474	434	537	441	625	577	651	17	609	588
	July15M004C27.txt	5	5	experimental	(( 29 ))	0.107	(( 25.8 ))	(( -0.19 ))	934	506	1888	250	2.02	12	12	20	15	13	22	6	5	13	0	15	9	524	431	411	403	550	477	414	355	337	720	464	519	196	289	309	317	170	243	306	365	383	0	256	201
	July15M004C28.txt	6	5	experimental	29	0.048	(( 28 ))	(( 0.04 ))	566	874	1505	259	2.66	17	5	20	25	3	24	26	0	16	0	7	3	255	304	381	411	197	346	239	77	192	720	147	126	465	416	339	309	523	374	481	643	528	0	573	594
	July15M004C29.txt	7	5	experimental	29	0.069	(( 21 ))	(( -0.13 ))	431	1009	1325	229	3.08	27	5	17	16	5	3	13	4	8	0	5	1	199	130	232	216	147	161	168	141	157	717	163	153	521	590	488	504	573	559	552	579	563	3	557	567
	July15M004C30.txt	8	5	experimental	(( 29 ))	0.119	(( 24.3 ))	(( -0.13 ))	488	952	1176	201	2.41	8	9	11	6	4	11	6	1	3	0	1	3	202	228	209	184	132	171	289	214	231	720	196	151	518	492	511	536	588	549	431	506	489	0	524	569
	July15M004C31.txt	9	5	experimental	(( 29 ))	0.057	(( 28 ))	(( 0 ))	783	657	1665	228	2.13	8	10	12	7	2	7	0	12	14	0	11	12	247	500	511	530	314	649	83	241	335	720	330	239	473	220	209	190	406	71	637	479	385	0	390	481
	July15M004C32.txt	10	5	experimental	29	0.083	(( 28 ))	(( 0 ))	433	1007	1057	238	2.44	19	8	23	14	8	30	18	3	0	0	8	6	154	142	266	291	144	270	165	101	107	709	150	97	566	578	454	429	576	450	555	619	613	11	570	623
	July15M004C23.txt	1	-2	experimental
	July15M005C23.txt	11	-2	experimental
	July15M005C24.txt	12	-2	experimental
	July15M005C25.txt	13	-2	experimental
	July15M005C26.txt	14	-2	experimental
	July15M005C27.txt	15	-2	experimental
	July15M005C28.txt	16	-2	experimental
	July15M005C29.txt	17	-2	experimental
	July15M005C30.txt	18	-2	experimental
	July15M005C31.txt	19	-2	experimental
	July15M005C32.txt	20	-2	experimental
[truncated: 48 more columns]
